# Supplementary material for: The EIF2α-PERK Signaling Pathway Mediates Manganese Exposure-Induced A1-Type Astrocytes Activation via Endoplasmic Reticulum Stress
Source: Toxics. 2025 Oct 23;13(11):910. doi: 10.3390/toxics13110910 (PMC12656517; doi:10.3390/toxics13110910)
Supplement: Supplementary file 1 [file toxics-13-00910-s001.zip]

Archive with 2 entries (2 files):
- toxics-3861234-supplementary.pdf
- toxics-3861234-supplementary Table S1.xlsx
