# Supplementary material for: The EIF2α-PERK Signaling Pathway Mediates Manganese Exposure-Induced A1-Type Astrocytes Activation via Endoplasmic Reticulum Stress
Source: Toxics. 2025 Oct 23;13(11):910. doi: 10.3390/toxics13110910 (PMC12656517; doi:10.3390/toxics13110910)
Supplement: Supplementary file 1 [file toxics-13-00910-s001.zip › toxics-3861234-supplementary Table S1.xlsx]

## Sheet: Table S1
Primers	Forward primer (5′ to 3′)	Reverse primer (5′ to 3′)
Gfap	CGGAGACGCATCACCTCTG	TGGAGGAGTCATTCGAGACAA
Lcn2	TGGCCCTGAGTGTCATGTG	CTCTTGTAGCTCATAGATGGTGC
Cxcl10	CCAAGTGCTGCCGTCATTTTC	GGCTCGCAGGGATGATTTCAA
Serpina3n	ATTTGTCCCAATGTCTGCGAA	TGGCTATCTTGGCTATAAAGGGG
Gbp2	CTGCACTATGTGACGGAGCTA	CGGAATCGTCTACCCCACTC
Psmb8	GTGCAGGTTGTATTATCTTCGGA	CGAGTCCCATTGTCATCTACG
H2-D1	AGAGTAACGACGAATCTCACACG	CTTGCAGGTATGCCCTCTGTT
H2-T23	ACAGTCCCGACCCAGAGTAG	CACGTAGCCGACAATGATGA
S100a10	TGGAAACCATGATGCTTACGTT	GAAGCCCACTTTGCCATCTC
Tm4sf1	ACATCGGATACTCTCTGGTGTG	TGGTCCTCCGTAGCATACTTT
B3gnt5	TGGCTTTGTAAACAATTCCCTGT	GAACGTCGGCCATAGTTTTCA
Cd109	TCCCGCTTTCTGGTGACAG	ACCTGAGCCTTTACAAGGACC
